# Supplementary material for: Scalable Synthesis of High-Density Ultrafine Spherical Silver Powders
Source: Materials (Basel). 2026 May 12;19(10):2010. doi: 10.3390/ma19102010 (PMC13209088; doi:10.3390/ma19102010)
Supplement: Supplementary file 1 [file materials-19-02010-s001.zip]

Archive with 1 entries (1 files):
- materials-4283121-supplementary.pdf
